# Supplementary material for: Implications of current therapeutic restrictions for primaquine and tafenoquine in the radical cure of vivax malaria
Source: PLoS Negl Trop Dis. 2018 Apr 20;12(4):e0006440. doi: 10.1371/journal.pntd.0006440 (PMC5931686; doi:10.1371/journal.pntd.0006440)
Supplement: S1 Data — (XLSX) [file pntd.0006440.s001.xlsx]

## Sheet: Sheet1
No.	First Author	PUBMED ID	Country	Year	Raw data or extracted meta data	Population type	Measurement type used	Allele frequency (%)	N Females	N Males	Normal Median Value	Adjusted as per [1]	Median value of hemizygotes deficients	% of Heterozygotes below 30% of population median	% of Heterozygotes below 70% of population median	% of male normals or gentoyped normal females below 70% of population median	Dominant G6PD mutation(s)	Level of deficiency*	Genotype corrected calculations	Comments
1	Roca-Feltrer	25541721	Cambodia	2014	Raw data	Healthy Volunteers	Spectrophotometry (trinity kit)	13	487	451	12	Yes	0.8	6	73	15	Viangchan	2	No
2	Ley	28121993	Bangladesh	2017	Raw data	Malaria patients (P.v. and P.f.)	Randox	12.7	598	401	7.03	Yes	0.63	22.8	85	1	Orissa	2	No	Likely dominant genotype is also Mahidol
3	Khim	23714236	Cambodia	2013	Meta data	P. vivax patients	Spectrophotometry (trinity kit)	15	478	425	11.8	No	1	7	NA	20	Viangchan	2	No
4	LaRue	25071003	USA: African Americans	2014	Raw data	Healthy Volunteers	Spectrophotometry (trinity kit)	14.9	107	107	7.18	Yes	1.03	0	43	1	A-	1	Yes	There are two mutations present in this population: A- (deficient cells) and A+ (partially deficient cells)
5	Bancone	29181452	Thailand	2016	Raw data	Pregnant women	Spectrophotometry (WHO protocol)	15	325	0	11.5	Yes	NA	6	61	2.6	Mahidol	1	Yes	Pop median is based on WT males from same population
6	Oo	27035821	Myanmar	2016	Raw data	Healthy Volunteers	Spectrophotometry (trinity kit)	11.1	476	524	8.28	Yes	1.17	4	47	1.7	Mahidol	1	No	Likely dominant genotype
7	Satyagraha	26894297	Indonesia	2016	Meta	Healthy Volunteers	Spectrophotometry (trinity kit)	9.2	260	350	9.7	No	0.7	29	62	3.4	Vanua Lava	2	No
8	Bancone	27010542	Thailand	2016	Raw data	Mass primaquine administration	Spectrophotometry (trinity kit) & FST	15.6	69	39	NA	NA	0.97	7.8	NA	NA	Mahidol	1	Yes	Only did Trinity on RDT deficient and intermediate. Allele frequency is calculated from males (n=441) classified using FST. There are n=375 females with known genotype, of which n=103 heterozygotes.
9	Lin	28591198	Cambodia	2017	Raw data	Malaria patients (P.f.)	Spectrophotometry (trinity kit)	7	3	98	8.7	Yes	1.2	NA	NA	14.3	Viangchan	2	No	Likely dominant genotype; We can't estimate the number of heterozygotes below 30/70% due to very low numbers (n=3)
								Total	2803	2395
										5198		[1] Domingo et al. G6PD testing in support of treatment and elimination of malaria: recommendations for evaluation of G6PD tests (2013)						*Data derived categorisation
